# Supplementary material for: Flagellin Improves the Immune Response of an Infectious Bursal Disease Virus (IBDV) Subunit Vaccine
Source: Vaccines (Basel). 2022 Oct 22;10(11):1780. doi: 10.3390/vaccines10111780 (PMC9695526; doi:10.3390/vaccines10111780)
Supplement: Supplementary file 1 [file vaccines-10-01780-s001.zip]

Archive with 1 entries (1 files):
- vaccines-1942116-supplementary.pdf
